# Supplementary material for: Proteomics profiling and machine learning in nusinersen-treated patients with spinal muscular atrophy
Source: Cell Mol Life Sci. 2024 Sep 10;81(1):393. doi: 10.1007/s00018-024-05426-6 (PMC11387582; doi:10.1007/s00018-024-05426-6)
Supplement: Supplementary file 1 — Supplementary Material 1 [file 18_2024_5426_MOESM1_ESM.xlsx]

## Sheet: Top30_Prot_Data_Only
Model_1	Model_2	Model_3	Model_4	Model_5	Model_6	Model_7	Model_8	Model_9	Model_10	Model_11	Model_12	Model_13	Model_14	Model_15	Model_16	Model_17	Model_18	Model_19	Model_20	Model_21	Model_22	Model_23	Model_24	Model_25	Model_26	Model_27	Model_28	Model_29	Model_30	Model_31	Model_32	Model_33	Model_34	Model_35	Model_36	Model_37	Model_38	Model_39	Model_40	Model_41	Model_42	Model_43	Model_44	Model_45	Model_46	Model_47	Model_48	Model_49	Model_50
SERPINF2	CTSF	CNTN1	NCAM1	HSP90B1	GOLM1	HSP90B1	B4GAT1	GOLM1	CNTN1	C16orf89	B4GAT1	GRIA4	SERPINF2	SERPINF2	SERPINF2	CNTN1	HSP90B1	GOLM1	SERPINF2	CNTN1	CNTN1	SERPINF2	GOLM1	CNTN1	CNTN1	PVR	HSP90B1	SERPINF2	CNTN1	CNTN1	GRIA4	GOLM1	SERPINF2	SERPINF2	HSP90B1	CNTN1	GOLM1	CNTN1	HSP90B1	HSP90B1	HSP90B1	SERPINF2	SERPINF2	B4GAT1	B4GAT1	GOLM1	CNTN1	GOLM1	CNTN1
HSP90B1	SERPINF2	GOLM1	CTSF	GOLM1	SERPINF2	CNTN1	SERPINF2	HSP90B1	GOLM1	HSP90B1	SERPINF2	SERPINF2	GOLM1	HSP90B1	PVR	HSP90B1	B4GAT1	HSP90B1	GOLM1	SERPINF2	SERPINF2	HSP90B1	SERPINF2	HSP90B1	GOLM1	HSP90B1	GOLM1	GRIA4	HSP90B1	GRIA4	GOLM1	HSP90B1	HSP90B1	PVR	SERPINF2	GOLM1	CTSF	SERPINF2	B4GAT1	CNTN1	SERPINF2	GOLM1	GOLM1	GOLM1	PVR	HSP90B1	SERPINF2	CNTN1	B4GAT1
CNTN1	HSP90B1	PVR	APLP1	CNTN1	CTSF	GOLM1	CNTN1	PVR	HSP90B1	CTSF	HSP90B1	GOLM1	HSP90B1	CTSF	GOLM1	SERPINF2	PVR	SERPINF2	GRIA4	GOLM1	GOLM1	B4GAT1	CNTN1	PVR	SERPINF2	CNTN1	CNTN1	GOLM1	NRXN3	GOLM1	CNTN1	CTSF	CNTN1	GOLM1	CNTN1	SERPINF2	GRIA4	B4GAT1	SERPINF2	GOLM1	GRIA4	CNTN1	HSP90B1	PVR	SERPINF2	CNTN1	HSP90B1	SERPINF2	GOLM1
GOLM1	CNTN1	B4GAT1	HSP90B1	B4GAT1	HSP90B1	GRIA4	HSP90B1	CNTN1	SERPINF2	PVR	GOLM1	PVR	CNTN1	B4GAT1	CNTN1	PVR	GRIA4	CTSF	HSP90B1	NRXN3	PVR	GRIA4	CTSF	GOLM1	GRIA4	GOLM1	SERPINF2	B4GAT1	SERPINF2	GC	SERPINF2	CNTN1	GOLM1	CTSF	PVR	PVR	HSP90B1	GRIA4	CNTN1	SERPINF2	PVR	HSP90B1	CNTN1	CNTN1	HSP90B1	CTSF	C16orf89	PVR	CTSF
B4GAT1	GOLM1	SERPINF2	CNTN1	SERPINF2	GRIA4	B4GAT1	GOLM1	SERPINF2	CTSF	B4GAT1	CNTN1	CNTN1	NRXN3	CNTN1	CTSF	B4GAT1	GOLM1	PVR	CTSF	PVR	HSP90B1	C16orf89	ENDOD1	B4GAT1	HSP90B1	SERPINF2	CTSF	HSP90B1	GOLM1	HSP90B1	HSP90B1	SERPINF2	NRXN3	HSP90B1	CTSF	CTSF	PVR	HSP90B1	CTSF	B4GAT1	CNTN1	NRXN3	CTSF	OGN	CNTN1	PVR	CTSF	CTSF	SERPINF2
PVR	GRIA4	TIMP1	B4GAT1	APLP1	CNTN1	SERPINF2	PVR	B4GAT1	B4GAT1	SERPINF2	ENDOD1	HSP90B1	NTRK2	ECM1	APLP1	GOLM1	APLP1	B4GAT1	B4GAT1	HSP90B1	B4GAT1	PVR	NRXN3	CTSF	CNTNAP4	C16orf89	PVR	CNTN1	GRIA4	SERPINF2	B4GAT1	PVR	PVR	C16orf89	GOLM1	B4GAT1	CNTN1	GOLM1	GOLM1	PVR	B4GAT1	C16orf89	B4GAT1	CTSF	CTSF	NRXN3	GRIA4	B4GAT1	C16orf89
GRIA4	PSAT1	HSP90B1	GOLM1	PVR	B4GAT1	PVR	NRXN3	EXTL2	PVR	GOLM1	PVR	B4GAT1	PVR	NRXN3	PTPRN	C16orf89	CNTN1	C16orf89	PROCR	CTSF	APLP1	GOLM1	C16orf89	ECM1	NRXN3	B4GAT1	B4GAT1	APLP1	APLP1	PVR	PVR	C16orf89	B4GAT1	CNTN1	NRXN3	HSP90B1	SERPINF2	C16orf89	APLP1	C16orf89	C16orf89	B4GAT1	NRXN3	C16orf89	ECM1	B4GAT1	PVR	GRIA4	HSP90B1
NRXN3	B4GAT1	CTSF	SERPINF2	NTRK2	PVR	CLN5	ECM1	TIMP1	GRIA4	ECM1	GRIA4	CTSF	APLP1	NPDC1	GRIA4	NRXN3	CTSF	ADAM22	CNTN1	APLP1	NRXN3	CNTN1	HSP90B1	SERPINF2	PROCR	NTRK2	NRXN3	CTSF	B4GAT1	CTSF	CTSF	ADAM22	CTSF	GRIA4	B4GAT1	PSAT1	C1S	PVR	NCAM1	ECM1	GOLM1	CTSF	ENDOD1	GC	GOLM1	SERPINF2	B4GAT1	HSP90B1	NPDC1
CTSF	NRXN3	APLP1	PVR	CTSF	ADAM22	CTSF	NPDC1	C16orf89	GC	TIMP1	CTSF	NRXN3	GRIA4	GOLM1	HSP90B1	APLP1	NCAM1	GRIA4	PVR	GC	CTSF	CTSF	B4GAT1	NRXN3	B4GAT1	GRIA4	ENDOD1	PVR	CTSF	NRXN3	C16orf89	GRIA4	VCAM1	ADAM22	NID1	CLN5	EXTL2	ADAM22	PVR	GC	OGN	OGN	TNR	SERPINF2	C16orf89	GRIA4	NRXN3	ENDOD1	TIMP1
NID1	GC	ECM1	NRXN3	GRIA4	OGN	C16orf89	C16orf89	CTSF	NRXN3	ADAM22	NID1	CLN5	NPDC1	OGN	B4GAT1	GRIA4	CLN5	NRXN3	APLP1	GRIA4	ADAM22	NID1	TIMP1	C16orf89	PVR	CTSF	CLN5	ADAM22	C16orf89	B3GALNT1	OGN	B4GAT1	C16orf89	NRXN3	C16orf89	OPCML	B4GAT1	OGN	ENDOD1	CTSF	CTSF	CLN5	TIMP1	HSP90B1	GC	C16orf89	GOLM1	NRXN3	PVR
PSAT1	PVR	C16orf89	ATP6AP2	ENDOD1	C16orf89	NPDC1	GRIA4	CLN5	PSAT1	CNTN1	C1S	C1S	B4GAT1	PVR	C16orf89	GC	SERPINF2	CNTN1	TIMP1	C16orf89	PSAT1	NRXN3	GC	OGN	CTSF	OGN	NCAM1	NRXN3	CLN5	B4GAT1	C1S	TIMP1	APLP1	OGN	ENDOD1	NRXN3	APLP1	ECM1	PROCR	NRXN3	TXN	ADAM22	GRIA4	TIMP1	CLN5	COTL1	PSAT1	APLP1	NRXN3
CLN5	NID1	OGN	GRIA4	C16orf89	NID1	APLP1	CTSF	OGN	TIMP1	NID1	NRXN3	ADAM22	CLN5	GRIA4	ADAM22	ADAM22	NRXN3	GC	NRXN3	TIMP1	GC	NCAM1	CNTNAP4	GRIA4	GALNT1	CLN5	PSAT1	NID1	ENDOD1	C16orf89	TIMP1	NID1	GRIA4	NID1	GRIA4	GC	NCAM1	ENDOD1	PSAT1	GRIA4	PSAT1	GRIA4	PVR	ENDOD1	GRIA4	OGN	ADAM22	CNTNAP4	GC
TIMP1	APLP1	NRXN3	ADAM22	NRXN3	C1S	ECM1	APLP1	APLP1	ADAM22	NRXN3	C16orf89	VCAM1	PTPRN	C16orf89	NPDC1	CTSF	C16orf89	PRG4	ADAM22	PSAT1	GRIA4	CLN5	ECM1	NPDC1	TNR	PSAT1	GC	CLN5	OGN	NTRK2	NTRK2	NRXN3	CLN5	CLN5	PTPRN	TIMP1	CLSTN3	CTSF	CLN5	PSAT1	NRXN1	ECM1	APLP1	NRXN3	NRXN3	ATP6AP2	OGN	GC	GALNT1
ATP6AP2	C16orf89	IGHV3-74;IGHV3-66	OGN	C1S	APLP1	GC	OGN	GRIA4	APLP1	OGN	NCAM1	TNXB	NCAM1	C1S	NRXN3	NID1	C1S	YWHAE	IGSF8	CLN5	TIMP1	APLP1	NID1	EXTL2	NID1	APLP1	C16orf89	C16orf89	PVR	NPDC1	NRXN3	APLP1	NPDC1	APLP1	NCAM1	C16orf89	TIMP1	NRXN3	ECM1	OGN	NRXN3	C1S	NCAM1	GRIA4	ADAM22	ADAM22	APLP1	PSAT1	NCAM1
NUCB2;Nucb2	NTRK2	GRIA4	NTRK2	CLN5	TIMP1	C1S	GALNT1	CLSTN3	CLN5	GC	TNXB	SLC5A5	GC	EXTL2	HRSP12	C1S	TXN	TXN	HRSP12	NPDC1	OGN	ECM1	PROS1	C1S	OGN	NCAM1	APLP1	TIMP1	ECM1	NPTX1	CNTNAP4	CNTNAP4	NRXN1	NPDC1	ADAM22	IGHV3-74;IGHV3-66	NRXN3	FGL2	NID1	ADAM22	C1S	PVR	IGHV3-74;IGHV3-66	ECM1	ENDOD1	APLP1	COTL1	NID1	COTL1
C16orf89	CLN5	CLN5	TXN	GALNT1	COTL1	TIMP1	NRXN1	NID1	B3GALNT1	ENDOD1	TIMP1	NTRK2	ECM1	TIMP1	TIMP1	COTL1	NTRK2	ATP6AP2	OGN	NTRK2	GALNT1	ENDOD1	PVR	APLP1	PSAT1	TNR	GRIA4	CNTNAP4	TXN	TIMP1	APLP1	CADM1	NID1	B4GAT1	APLP1	GRIA4	NRXN1	C1S	GC	NID1	NID1	TNR	NRXN1	APLP1	TIMP1	FBLN5	NPDC1	B3GALNT1	PSAT1
CNTNAP4	OGN	COTL1	C16orf89	ADAM22	NCAM1	COTL1	HRSP12	NRXN1	C16orf89	NPDC1	APLP1	TIMP1	C16orf89	ATP6AP2	B3GALNT1	ENDOD1	TIMP1	NCAM1	PTPRN	ADAM22	C1S	OGN	OPCML	FBLN2	APLP1	NRXN3	TIMP1	NCAM1	C1S	C1S	HRSP12	FMOD	COTL1	ECM1	FGL2	OGN	CLN5	TIMP1	NRXN3	APLP1	ATP6AP2	ENDOD1	TXN	ADAM22	OGN	GM2A	ENDOD1	OGN	ENDOD1
ADAM22	GALNT1	C1S	TIMP1	NCAM1	CLN5	NCAM1	TIMP1	NRXN3	ENDOD1	GRIA4	ADAM22	C16orf89	GALNT1	NID1	ATP6AP2	OPCML	PTPRN	CLN5	ENDOD1	B4GAT1	NCAM1	C1S	PSAT1	NID1	TIMP1	TXN	NID1	ENDOD1	YWHAE	OGN	B3GALNT1	EXTL2	ADAM22	TIMP1	TIMP1	NTRK2	PSAT1	YWHAE	C16orf89	ENDOD1	ADAM22	GC	PSAT1	COTL1	IGHV3-74;IGHV3-66	FGL2	CLN5	GALNT1	GRIA4
APLP1	C1S	NPDC1	YWHAE	TNR	NRXN3	NRXN3	NTRK2	ECM1	OGN	OPCML	C1QB	B3GALNT1	CTSF	CLN5	TNR	PTPRN	OGN	TIMP1	C16orf89	FGL2	NRXN1	TNR	OGN	IGSF8	COTL1	ADAM22	SDF4	NTRK2	NID1	CLN5	GALNT1	PROCR	OGN	COTL1	PSAT1	NID1	ATP6AP2	NPDC1	RNASE6	CLN5	NCAM1	NID1	COTL1	NID1	COTL1	ENDOD1	NRXN1	NTRK2	OPCML
ENDOD1	VCAM1	TXN	CLN5	OGN	GC	YWHAE	C1S	ENDOD1	NTRK2	PSAT1	NPTX1	PSAT1	TXN	ADAM22	CLN5	OGN	ADAM22	OGN	NID1	ENDOD1	ENDOD1	NPDC1	ADAM22	PSAT1	GC	TIMP1	OGN	TXN	ADAM22	TXN	COTL1	B3GALNT1	ENDOD1	B3GALNT1	NPDC1	C1S	C16orf89	OPCML	GRIA4	NCAM1	CLN5	HRSP12	C1S	NPDC1	NID1	PSAT1	GC	ECM1	HRSP12
EXTL2	TNR	ENDOD1	TNR	ATP6AP2	NTRK2	TXN	COTL1	NTRK2	IGHV5-51	COTL1	TXN	TNR	TIMP1	GALNT1	COTL1	PSAT1	COTL1	ENDOD1	B3GALNT1	NID1	C16orf89	CNTNAP4	NCAM1	TIMP1	NTRK2	GC	COTL1	B3GALNT1	NCAM1	ADAM22	CLN5	ENO2	ECM1	CLSTN3	CLN5	ECM1	ADAM22	TNR	ADAM22	NTRK2	GC	FGL2	C16orf89	CLN5	SLITRK1	C1S	C1S	TIMP1	FMOD
MAN2A2	ENO2	ADAM22	NPDC1	TXN	ECM1	OGN	OPCML	ATP6AP2	NID1	NCAM1	NPDC1	COTL1	FGL2	NRXN1	ENDOD1	FGL2	YWHAE	C1S	IGHV5-51	PTPRN	NPDC1	ATP6AP2	APLP1	FGL2	NPTX1	VCAM1	ECM1	PRG4	PSAT1	IGHV3-74;IGHV3-66	ECM1	CLN5	C1S	OPCML	PROCR	COTL1	NID1	NRXN1	C1S	CLSTN3	APLP1	YWHAE	ECM1	NTRK2	B3GALNT1	NCAM1	COL6A1	C16orf89	OGN
COTL1	NPDC1	NRXN1	GC	HRSP12	PSAT1	B3GALNT1	ENDOD1	TNR	OPCML	CLN5	ECM1	NPDC1	ENDOD1	APLP1	CNTNAP4	B3GALNT1	OPCML	EXTL2	CNTNAP4	COTL1	TNXB	RNASE6	CLSTN3	CLN5	C16orf89	ECM1	B3GALNT1	C1S	CNTNAP4	COTL1	NCAM1	MAN2A2	PSAT1	PSAT1	GC	APLP1	CADM1	NCAM1	NTRK2	B3GALNT1	ECM1	COTL1	SELL	OPCML	IGHV5-51	EXTL2	TIMP1	OPCML	PTPRN
IGSF8	TXN	HRSP12	C1S	TIMP1	ENDOD1	IGSF8	ATP6AP2	GC	NPDC1	NTRK2	YWHAE	ENDOD1	PSAT1	CLSTN3	NID1	NRXN1	NPDC1	PSAT1	TXN	PROCR	NID1	VCAM1	ATP6AP2	HRSP12	VCAM1	OPCML	IGHV3-74;IGHV3-66	PTPRN	TIMP1	OPCML	ENDOD1	PSAT1	THY1	YWHAE	C1S	HRSP12	YWHAE	CLN5	FGL2	C1S	ENDOD1	APLP1	OGN	PSAT1	APLP1	NPDC1	OPCML	VCAM1	NTRK2
C1QB	NCAM1	CLSTN3	ECM1	ECM1	GALNT1	ADAM22	CLN5	NPDC1	C1S	COL6A1	CLN5	OGN	NID1	PSAT1	NCAM1	YWHAE	GC	APLP1	NCAM1	OGN	COTL1	OPCML	COTL1	LSAMP	OPCML	LSAMP	NPDC1	COTL1	GC	PROS1	TXN	C1S	TIMP1	NTRK2	TNXB	ENDOD1	TXN	APLP1	TIMP1	IGHV3-74;IGHV3-66	TIMP1	NCAM1	ATP6AP2	TNR	PSAT1	TXN	GALNT1	CLN5	C1S
GALNT1	YWHAE	PSAT1	OPCML	FGL2	CNTNAP4	GALNT1	IGHV3-74;IGHV3-66	OPCML	ECM1	CFB	TNR	NRCAM	EXTL2	CNTNAP4	PSAT1	HRSP12	CLSTN3	COL6A1	C1S	TNR	VCAM1	NTRK2	HRSP12	GC	C1S	NID1	ADAM22	GALNT1	NPDC1	HRSP12	NPTX1	PTPRN	GALNT1	TNR	TXN	B3GALNT1	IGSF8	NID1	VCAM1	TIMP1	LSAMP	NPDC1	CLN5	C1S	NPDC1	TIMP1	TNR	COTL1	ADAM22
NPDC1	ADAM22	SLITRK1	GALNT1	YWHAE	TXN	PTPRG	CLSTN3	PTPRN	RNASE6	APLP1	PTPRN	NID1	C1S	TNXB	FGL2	TXN	EXTL2	VCAM1	SLC5A5	COL6A1	NRCAM	YWHAE	C1S	NRXN1	NCAM1	C1S	VCAM1	PSAT1	FGL2	ECM1	SNED1	NPDC1	MAN2A2	NCAM1	SLC5A5	CNTNAP4	ENO2	NPTX1	IGHV5-51	PCOLCE	COTL1	NRXN1	GC	GALNT1	RNASE6	CNTNAP4	TXN	ADAM22	PROCR
FGL2	NRCAM	ATP6AP2	ENDOD1	NID1	TNXB	OPCML	PSAT1	C1S	CNTNAP4	FMOD	OGN	NCAM1	OGN	NCAM1	FBLN2	TIMP1	PRG4	FBLN5	TNXB	B3GALNT1	CLN5	COTL1	PTPRN	CNTNAP4	ENDOD1	YWHAE	TNR	EXTL2	EXTL2	GALNT1	SDF4	ATP6AP2	CNTNAP4	VCAM1	IGSF8	PTPRN	NPDC1	GC	IGHV3-74;IGHV3-66	FGL2	FGL2	COL6A1	CLSTN3	TNXB	C1S	CLN5	NID1	NCAM1	TXN
IGHV3-74;IGHV3-66	ENDOD1	TNR	PSAT1	IGHV3-74;IGHV3-66	PROCR	ENDOD1	ADAM22	ADAM22	C1QB	YWHAE	FGL2	ECM1	FSTL4	HRSP12	SLC5A5	COL6A1	PSAT1	ATP6AP1	FBLN2	OPCML	HRSP12	TIMP1	NTRK2	ENDOD1	CLN5	NPDC1	TXN	OGN	NTRK2	PSAT1	NPDC1	ECM1	NCAM1	TNXB	OGN	NCAM1	OGN	COTL1	TNR	OPCML	YWHAE	OPCML	CNTNAP4	IGHV3-74;IGHV3-66	EXTL2	GC	ECM1	C1S	TNR
OGN	COTL1	GC	ENO2	GC	ATP6AP2	PSAT1	NCAM1	TXN	PTPRN	ATP6AP2	HRSP12	APLP1	ADAM22	TNR	SLITRK1	CLN5	SLITRK1	HRSP12	ART3	IGHV3-74;IGHV3-66	PRG4	TXN	EXTL2	NCAN	ENO2	ENDOD1	ENO2	IGHV3-74;IGHV3-66	COTL1	APLP1	RNASE6	CLSTN3	NRCAM	CNTNAP4	TNR	GALNT1	PTPRN	RNASE6	OPCML	TNR	EXTL2	ATP6AP2	NPDC1	HRSP12	OPCML	NID1	YWHAE	HRSP12	C1QB
[truncated: 50 more columns]

## Sheet: Age_9_Markers_Correlation
CORRELATION WITH AGE AT T0
Gene_Symbol	Spearman_rho	Spearman_p_value	Spearman_p.adj
SERPINF2	-0.154841	0.233446	0.262627
HSP90B1	0.612383	1.56563e-07	7.04534e-07
CNTN1	0.484512	7.59903e-05	0.000136782
GOLM1	-0.454713	0.000231882	0.000298134
B4GAT1	0.767752	5.2376e-13	4.71384e-12
PVR	0.55831	2.9344e-06	8.80321e-06
NRXN3	0.469467	0.000135188	0.000202782
CTSF	0.0587528	0.652877	0.652877
C16orf89	0.548712	4.68413e-06	1.05393e-05
